# Supplementary material for: Exercise intervention for patients with chronic low back pain: a systematic review and network meta-analysis
Source: Front Public Health. 2023 Nov 17;11:1155225. doi: 10.3389/fpubh.2023.1155225 (PMC10687566; doi:10.3389/fpubh.2023.1155225)
Supplement: Supplementary file 1 [file Data_Sheet_1.zip]

Archive with 11 entries (11 files):
- Supplementary Appendix 1.DOCX
- Supplementary Appendix 2.XLSX
- Supplementary Appendix 3.XLSX
- Supplementary Appendix 4.DOCX
- Supplementary Appendix 5.PDF
- Supplementary Appendix 6.1.PDF
- Supplementary Appendix 6.2.PDF
- Supplementary Appendix 7.XLSX
- Supplementary Appendix 8.1.PDF
- Supplementary Appendix 8.2.PDF
- Supplementary Appendix 9.DOCX
