# Supplementary material for: Exercise intervention for patients with chronic low back pain: a systematic review and network meta-analysis
Source: Front Public Health. 2023 Nov 17;11:1155225. doi: 10.3389/fpubh.2023.1155225 (PMC10687566; doi:10.3389/fpubh.2023.1155225)
Supplement: Supplementary file 1 [file Data_Sheet_1.zip › Supplementary Appendix 2.XLSX]

## Sheet: Sheet1
	Intervention name	Define	Reference
1	Core or stabilization exercises (CSE)	Core muscles are located around the lumbar spine, and are used to improve muscle coordination and power output.Core or stabilization exercises (SE) are popular and effective exercises for pain reduction and functional restoration.	Chaudhari AMW, Horn MRV, Monfort SM, Pan X, Oñate JA, Best TM. Reducing core stability influences lower extremity biomechanics in novice runners. Med Sci Sports Exerc 2020;52(6):1347–53.
2	Yoga	Yoga has used asanas, pranayama, meditation, and lectures on yoga philosophy . Iyengar yoga has used all the above components with greater emphasis on the physical postures.Practice of Hatha yogic asanas and pranayamas has a positive effect on the improvement of physical fitness by improving cardiorespiratory endurance and neuromuscular functioning.	1.Tekur P, Nagarathna R, Chametcha S, Hankey A, Nagendra HR. A comprehensive yoga programs improves pain, anxiety and depression in chronic low back pain patients more than exercise: an RCT. Complement Ther Med. 2012 Jun;20(3): 107- 18. 2.Halder K, Chatterjee A, Pal R, Tomer OS, Saha M. Age related differences of selected Hatha yoga practices on anthropometric characteristics, muscular strength a…
3	McKenzie exercise (MKE)	This approach is focused on sustained postures or repeated movements.The McKenzie approach emphasizes an examination that incorporates repeated end-range spinal movements.Postural correction and maintenance of a normal lordosis are integral parts of the McKenzie program, and treatment programs often emphasize the performance of repeated end-range lumbar movements for the effective management of s…	1.Petersen T, Larsen K, Jacobsen S: One-year follow-up comparison of the effectiveness of McKenzie treatment and strengthening training for patients with chronic low back pain: outcome and prognostic factors. Spine, 2007, 32: 2948–2956. 2.A Comparison of the McKenzie Approach to a Specific Spine Stabilization Program for Chronic Low Back Pain.McKenzie RA. The Lumbar Spine: Mechanical Diagnosis an…
4	Aerobic exercise(AE)	Greater aerobic fitness may increase tolerance of physical activity .	Rasmussen-Barr E, Lundqvist L, Nilsson-Wikmar L, Ljungquist T. Aerobic fitness in patients at work despite recurrent low back pain: a cross sectional study with healthy age- and gender matched controls. J Rehabil Med 2008;40:359-65.
5	Water-based physical activity (WPA)	Water-based physical activity enhances balance and coordination, while stimulating, visual, vestibular, and perceptual systems. Buoyancy reduces stress on joints and muscles and enables greater range of movement via supporting the weight of the body, changing depth allows for progression of resistance, and warm water increases muscle efficiency.	Skelton D, Dinan SM. Exercise for falls management: rationale for an exer- cise programme aimed at reducing postural instability. Physiother Theory and Pract 1999;15:105–20.
6	Physical therapies (PT)	Physical therapies as hyperthermia, electrical, and traction therapies were applied but, exercises that involve the use of the lumbar muscles have been strongly recommended for a better solution.	Lee JS, Kang SJ. The effects of strength exercise and walking on lumbar function, pain level, and body composition in chronic back pain patients. J Exerc Rehabil. 2016 Oct 31;12(5):463-470.
7	Manual treatment(MAT)	Manual treatment physiology of the muscle is altered by stimulating the neurons within the muscle tissue and the pain is reduced in a short period by increasing in the joint mobility based on the gate control theory.	1.Bronfort G, Haas M, Evans RL, Bouter LM. Efficacy of spinal manipulation and mobilization for low back pain and neck pain: A systematic review and best evidence synthesis. Spine367J. 2004; 4(3): 335-56.368. 2.Salzberg LD, Manusov EG. Management options for patients with chronic back pain without an etiology. Health Serv In-374 sights. 2013; 6: 33
8	Sling exercise(SE)	The sling is a device with a swaying rope that is used to reduce the individual’s weight load, similar to performing exercises in water.	Stray-Pedersen JI, Magnussen R, Kuffel E, et al.: Sling exercise training improves balance, kicking velocity and torso stabilization strength in elite soccer players. Med Sci Sports Exerc, 2006, 38: S243.
9	Tai chi(TC)	Tai chi originating in China is an established form ofgentle exercise and incorporates balance, strengthening,stretching, and body awareness. tai chias a gentle form of exercise that incorporates strengthening, stretching, and supervision, may help this condition.	Hall AM, Maher CG, Lam P, Ferreira M, Latimer J. Tai chi exercise for treatment of pain and disability in people with persistent low back pain: a randomized controlled trial. Arthritis Care Res (Hoboken). 2011 Nov;63(11):1576-83. doi: 10.1002/acr.20594. PMID: 22034119.
10	Pilates exercise(PE)	Pilates method could offer a postural approach focused on lumbopelvic stability involv- ing core body exercise and breath control which facilitates activation of transversus abdominis, dia- phragm, multifidus and pelvic floor muscles. Incorporation of these muscles contributes to sta- bility of the lumbopelvic region.	Pata RW, Lord K and Lamb J. The effect of Pilates based exercise on mobility, postural stability, and balance in order to decrease fall risk in older adults. J Bodyw Mov Ther 2014; 18: 361–367
11	Motor control exercises (MCE)	Motor control exercises utilize principles of motor learning to retrain control of the trunk muscles, posture, and movement pattern.	Zachazewski JE, Quillen WS, eds. Pathology and Intervention in Musculoskeletal Rehabilitation. Amsterdam, the Netherlands: Elsevier Science BV; 2007:389 – 425
12	Muscle training (MUT)	The key element of which comprises controlled, progressive exercises carried out on training devices within the patient’s pain-free range of motion	Mannion AF, Müntener M, Taimela S, Dvorak J. A randomized clinical trial of three active therapies for chronic low back pain. Spine (Phila Pa 1976). 1999 Dec 1;24(23):2435-48. doi: 10.1097/00007632-199912010-00004. PMID: 10626305.
13	Multimodal exercise (MUE)	Two or more of the specific types of exercise training mentioned above (not deemed multimodal if only part of warm up or cool down).	Owen PJ, Miller CT, Mundell NL, Verswijveren SJJM, Tagliaferri SD, Brisby H, Bowe SJ, Belavy DL. Which specific modes of exercise training are most effective for treating low back pain? Network meta-analysis. Br J Sports Med. 2020 Nov;54(21):1279-1287. doi: 10.1136/bjsports-2019-100886. Epub 2019 Oct 30. PMID: 31666220; PMCID: PMC7588406.
14	Home exercise (HE)	The exercise in home.Exercise at home and get remote guidance.
15	Stretching exercis(STE)	Exercise training including muscle lengthening using any of the following methods: passive, static, isometric, ballistic or proprioceptive neuromuscular facilitation.	Thacker SB, Gilchrist J, Stroup DF, et al. The impact of stretching on sports injury risk: a systematic review of the literature. Med Sci Sports Exerc 2004;36:371–8.
16	Virtual Reality exercise (VR)	Users feed their actions into the computer through input devices (such as data gloves motion capture devices) and get visual, auditory, or output devices. Touch and other sensory feedback, ultimately achieving maximum recovery, improve the patient's dysfunction training activities.	Ahern MM, Dean LV, Stoddard CC, Agrawal A, Kim K, Cook CE, Narciso Garcia A. The Effectiveness of Virtual Reality in Patients With Spinal Pain: A Systematic Review and Meta-Analysis. Pain Pract. 2020 Jul;20(6):656-675. doi: 10.1111/papr.12885. Epub 2020 May 21. PMID: 32196892.
17	Other exercise (OE)	Exercise training that does not meet any of the specific types of exercise training mentioned above	Owen PJ, Miller CT, Mundell NL, Verswijveren SJJM, Tagliaferri SD, Brisby H, Bowe SJ, Belavy DL. Which specific modes of exercise training are most effective for treating low back pain? Network meta-analysis. Br J Sports Med. 2020 Nov;54(21):1279-1287. doi: 10.1136/bjsports-2019-100886. Epub 2019 Oct 30. PMID: 31666220; PMCID: PMC7588406.
18	Education (ED)	Through the explanation of relevant knowledge to change the patient's way of activity.
19	Conventional rehabilitation (COR)	Routine care and treatment by a nurse or doctor.
20	No intervention provided(NIP)	Do not take any intervention.
