# Supplementary material for: Exercise intervention for patients with chronic low back pain: a systematic review and network meta-analysis
Source: Front Public Health. 2023 Nov 17;11:1155225. doi: 10.3389/fpubh.2023.1155225 (PMC10687566; doi:10.3389/fpubh.2023.1155225)
Supplement: Supplementary file 1 [file Data_Sheet_1.zip › Supplementary Appendix 3.XLSX]

## Sheet: Sheet1
结局指标	注解	参考文献
VAS:visual analogue scale	1.The VAS is a simple visual scale used to measure how much back pain each person felt (0 = no pain;10 = maximal pain) 2.A 10-cm Visual Analogue Scale (VAS) 29 for pain was used to assess patient response. The level of pain on the VAS was recorded on a 10cm line marked at one end “no pain” and marked at the other end, “the worst pain imaginable”. Subjects were asked to indicate their pain level b…	1.Jensen MP, Miller L, Fisher LD. Assessment of pain during medical procedures: a comparison of three scales. Clin J Pain. 1998 Dec;14(4):343-9. 2.Huskisson EC, Jones J, Scott PJ. Application of visual-analogue scales to the measurement of functional capacity. Rheumatol Rehabil. 1976 Aug;15(3):185-7.
NRS:numeric rating scales	Numerical rating scale (NRS) for pain: a horizontal 10 cm straight line on a white sheet from ‘0’ (No pain) by cm up to ‘10’ (Worst possible pain). Subjects indicate day’s pain intensity by a dot on the line.	Tekur P, Nagarathna R, Chametcha S, et al. A comprehensive yoga programs improves pain, anxiety and depression in chronic low back pain patients more than exercise: an RCT. Complement Ther Med. 2012 Jun;20(3):107-18.
ODI:Oswestry disability index，	1.The ODI is a disease-specific outcome measure used in the management of spinal disorders (0 = no disability; 100 = maximum disability) 2.The Oswestry questionnaire is an easily adminis tered self-report that results in an index of a patient’s perceived disability based on 10 areas of limitations in performance. The areas covered are pain intensity, personal hygiene, lifting, walking, sitting, s…	1.Fairbank, JC, Couper, J, et al. The Oswestry low back pain disability questionnaire. Physiotherapy 66: 271–273,1980 2.Murtezani A, Govori V, Meka VS, et al. A comparison of mckenzie therapy with electrophysical agents for the treatment of work related low back pain: A randomized controlled trial. J Back Musculoskelet Rehabil. 2015;28(2):247-53.
RMDQ:Roland-Morris disability questionnaire	Disability was measured using the Roland Morris Disability Questionnaire which consists of 24 statements related to activities of daily living commonly affected by low back pain.Participants were asked to check the statements that represented their status on that day. Each statement was awarded1 point if checked, giving a score out of 24	Roland M, Morris R. A study of the natural history of back pain. Part I: development of a reliable and sensitive measure of disability in low-back pain. Spine (Phila Pa 1976). 1983 Mar;8(2):141-4.
