# Supplementary material for: Exercise intervention for patients with chronic low back pain: a systematic review and network meta-analysis
Source: Front Public Health. 2023 Nov 17;11:1155225. doi: 10.3389/fpubh.2023.1155225 (PMC10687566; doi:10.3389/fpubh.2023.1155225)
Supplement: Supplementary file 1 [file Data_Sheet_1.zip › Supplementary Appendix 7.XLSX]

## Sheet: Sheet1
Outcomes	Design-based Q statistic, comparisons, and overall statement	Q statistic	Degree of freedom	P-value
VAS	Design-specific decomposition of within-designs Q statistic
	AE VS PT	52.8	1	＜0.0001
	COR VS CSE	12.84	2	0.0016
	CSE VS MAT	1.02	1	0.313
	CSE VS MKE	7.36	1	0.0067
	CSE VS MUE	11.29	2	0.0035
	CSE VS MUT	38.38	3	＜0.0001
	CSE VS NIP	0.16	1	0.6938
	NIP VS OE	0.41	1	0.5213
	NIP VS PE	75.61	2	＜0.0001
	NIP VS PT	3.73	1	0.0534
	AE VS MUT VS PT	0.1	2	0.9511
	CSE VS NIP VS SE	1.3	2	0.5224
	Between-designs Q statistic after detaching of single designs
	AE VS MUT	173.97	37	＜0.0001
	AE VS PT	174.09	37	＜0.0001
	COR VS CSE	172.68	37	＜0.0001
	COR VS MCE	177.64	37	＜0.0001
	COR VS MUT	159.44	37	＜0.0001
	CSE VS MAT	177.56	37	＜0.0001
	CSE VS MKE	177.3	37	＜0.0001
	CSE VS MUE	174.93	37	＜0.0001
	CSE VS MUT	168.89	37	＜0.0001
	CSE VS NIP	174.97	37	＜0.0001
	CSE VS OE	177.63	37	＜0.0001
	CSE VS YOGA	177.14	37	＜0.0001
	ED VS OE	165.44	37	＜0.0001
	ED VS YOGA	175.8	37	＜0.0001
	HE VS MUE	177.09	37	＜0.0001
	HE VS WPA	177.64	37	＜0.0001
	MAT VS OE	177.63	37	＜0.0001
	MCE VS OE	174.45	37	＜0.0001
	MKE VS MUE	177.61	37	＜0.0001
	MKE VS OE	176.37	37	＜0.0001
	MKE VS PT	175.17	37	＜0.0001
	MUE VS OE	177.48	37	＜0.0001
	NIP VS OE	163.74	37	＜0.0001
	NIP VS PT	172.16	37	＜0.0001
	NIP VS YOGA	125.03	37	＜0.0001
	OE VS SE	176.21	37	＜0.0001
	OE VS WPA	177.64	37	＜0.0001
	PT VS SE	169.37	37	＜0.0001
	PT VS YOGA	171.83	37	＜0.0001
	AE VS CSE VS MUE	176.4	36	＜0.0001
	AE VS MUT VS PT	164.22	36	＜0.0001
	COR VS CSE VS MUT	164.69	36	＜0.0001
	CSE VS MUE VS NIP VS PT	164.45	35	＜0.0001
	CSE VS NIP VS OE	171.22	36	＜0.0001
	CSE VS NIP VS SE	171.42	36	＜0.0001
	ED VS NIP VS YPGA	173.97	36
	HE VS MAT VS MUE	177	36	＜0.0001
	MAT VS MCE VS MUT	176.99	36	＜0.0001
	MCE VS OE VS SE	168.59	36	＜0.0001
	MUE VS MUT VS NIP	168.47	36	＜0.0001
	Q statistic to assess consistency under the assumption of a full design-by-treatment interaction random effects model vs between designs Q statistic,20.36; degree of freedom, 38; p-value, 0.9914; tau.within, 0.9740; tau².within, 0.9487.
Outcomes	Design-based Q statistic, comparisons, and overall statement	Q statistic	Degree of freedom	P-value
ODI	Design-specific decomposition of within-designs Q statistic
	AE VS MUT	21.64	1	＜0.0001
	AE VS PT	25.5	1	＜0.0001
	COR VS CSE	5.06	2	0.0795
	CSE VS MUE	30.95	1	＜0.0001
	CSE VS MUT	134.17	3	＜0.0001
	CSE VS NIP	3.82	1	0.0506
	CSE VS OE	3.11	1	0.0779
	NIP VS OE	0.35	2	0.8393
	NIP VS PE	56.14	3	＜0.0001
	AE VS MUT VS PT	0.02	2	0.9912
	CSE VS NIP VS SE	1.46	2	0.4814
	Between-designs Q statistic after detaching of single designs
	AE VS MAT	215.6	32	＜0.0001
	AE VS MUT	220.32	32	＜0.0001
	AE VS PT	226.93	32	＜0.0001
	COR VS CSE	226.74	32	＜0.0001
	COR VS MUT	220.57	32	＜0.0001
	CSE VS MAT	215.4	32	＜0.0001
	CSE VS MUE	226.46	32	＜0.0001
	CSE VS MUT	226.93	32	＜0.0001
	CSE VS NIP	225.49	32	＜0.0001
	CSE VS OE	213.22	32	＜0.0001
	CSE VS PT	226.36	32	＜0.0001
	CSE VS YOGA	221.34	32	＜0.0001
	ED VS OE	222.23	32	＜0.0001
	ED VS YOGA	222.23	32	＜0.0001
	HE VS MUE	221.42	32	＜0.0001
	MCE VS NIP	212.68	32	＜0.0001
	MCE VS OE	226.86	32	＜0.0001
	MKE VS MUE	226.3	32	＜0.0001
	MKE VS OE	224.84	32	＜0.0001
	MKE VS PT	223.13	32	＜0.0001
	MUE VS OE	226.98	32	＜0.0001
	MUT VS NIP	226.89	32	＜0.0001
	MUT VS YOGA	226.24	32	＜0.0001
	NIP VS OE	225.14	32	＜0.0001
	NIP VS PE	177.65	32	＜0.0001
	NIP VS PT	225.5	32	＜0.0001
	NIP VS YOGA	216.09	32	＜0.0001
	AE VS MUT VS PT	225.15	31	＜0.0001
	COR VS CSE VS MUT	212.14	31	＜0.0001
	CSE VS MUE VS NIP VS PT	182.6	30	＜0.0001
	CSE VS NIP VS OE	193.31	31	＜0.0001
	CSE VS NIP VS SE	223.55	31	＜0.0001
	HE VS MAT VS MUE	216.14	31	＜0.0001
	MAT VS MCE VS MUT	225.14	31	＜0.0001
	MCE VS OE VS SE	217.99	31	＜0.0001
	MUE VS MUT VS NIP	223.79	31	＜0.0001
	MUT VS NIP VS PE	175.86	31	＜0.0001
	Q statistic to assess consistency under the assumption of a full design-by-treatment interaction random effects model vs between designs Q statistic,19.57; degree of freedom, 33; p-value, 0.9691; tau.within, 1.2011; tau².within, 1.4427.
